# Supplementary material for: The Longitudinal Influence of Parent–Grandparent Coparenting Relationships on Preschoolers’ Eating Behaviors in Chinese Urban Families: The Mediating Roles of Caregivers’ Feeding Behaviors
Source: Nutrients. 2025 Sep 15;17(18):2961. doi: 10.3390/nu17182961 (PMC12472853; doi:10.3390/nu17182961)
Supplement: Supplementary file 1 [file nutrients-17-02961-s001.zip]

Archive with 2 entries (2 files):
- supplementary Table S1.pdf
- supplementary Table S2 Descriptive statistics and correlation coefficients .xlsx
