# Supplementary material for: The Longitudinal Influence of Parent–Grandparent Coparenting Relationships on Preschoolers’ Eating Behaviors in Chinese Urban Families: The Mediating Roles of Caregivers’ Feeding Behaviors
Source: Nutrients. 2025 Sep 15;17(18):2961. doi: 10.3390/nu17182961 (PMC12472853; doi:10.3390/nu17182961)
Supplement: Supplementary file 1 [file nutrients-17-02961-s001.zip › supplementary Table S2 Descriptive statistics and correlation coefficients .xlsx]

## Sheet: Sheet1
Table S2 Descriptive statistics and correlation coefficients between parent-grandparent coparenting and preschool children’s eating behaviors
		Variable	M（SD）	1	2	3	4	5	6	7	8	9	10	11	12	13	14	15	16	17	18	19	20	21	22	23	24	25	26	27	28	29	30	31	32	33
	1	Coparenting support T1	3.95 (1.05)	1
	2	Coparenting agreement T1	3.38 (0.68)	0.54***	1
	3	Coparenting undermining T1	1.95 (1.01)	-0.51***	-0.47***	1
	4	Good cop-bad cop T1	1.76 (1.11)	-0.25***	-0.33***	0.42***	1
	5	Initiative eating T1	3.38 (0.53)	0.17***	0.08	-0.15***	-0.3	1
	6	Food fussiness T1	3.04 (0.60)	-0.12***	-0.06	0.15***	0.08	-0.16***	1
	7	Exogenous eating T1	2.98 (0.56)	-0.13*	-0.07	0.12*	0.09	0.08	0.13*	1
	8	Satiety responsiveness T1	2.67 (0.59)	-0.23***	-0.11*	0.21***	0.15***	-0.31***	0.42***	0.27***	1
	9	Unhealthy eating habits T1	2.60 (0.74)	-0.24***	-0.10	-0.51***	0.06	-0.48***	0.33***	0.08	0.57***	1
	10	Food responsiveness T1	2.49 (0.54)	0.01	-0.40	0.01	0.03	0.38***	-0.07	0.14***	-0.09	-0.16***	1
	11	Emotional eating T1	2.06 (0.54)	-0.12*	-0.12*	0.12*	0.20***	-0.003	0.15***	0.31***	0.29***	0.17***	0.33***	1
	12	Coparenting support T2	3.99 (1.06)	0.47***	0.24***	-0.31***	-0.17***	0.1	-0.24***	-0.08	-0.19***	-0.16***	0.05	-0.02	1
	13	Coparenting agreement T2	3.40 (0.64)	0.47***	0.24***	-0.31***	-0.17***	-0.04	-0.12*	0.01	-0.10	-0.08	-0.16***	-0.08	0.51***	1
	14	Coparenting undermining T2	2.04 (1.03)	-0.21***	-0.13*	0.39***	0.22***	-0.01	0.16***	0.07	0.17**	0.17**	0.12*	0.1	-0.39***	-0.54***	1
	15	Good cop-bad cop T2	1.84 (1.15)	-0.19***	-0.17*	0.28***	0.41***	-0.03	0.16***	0.11	0.22***	0.16***	0.05	0.06	-0.31***	-0.42***	0.47***	1
	16	Initiative eating T2	3.52 (0.62)	0.09	0.01	-0.07	-0.05	0.39***	-0.14*	0.09	-0.22***	-0.31***	0.20***	-0.04	0.17**	0.13*	-0.17**	-0.14**	1
	17	Food fussiness T2	2.88 (0.69)	-0.17**	-0.11*	0.14*	0.04	-0.09	0.51***	-0.002	0.26***	0.24***	-0.07	0.09	-0.25***	-0.30***	-0.22***	0.15**	0.15**	1
	18	Exogenous eating T2	2.88 (0.54)	-0.12*	-0.11*	0.13*	0.1	-0.02	0.13*	0.37***	0.19***	0.11*	0.11*	0.25***	-0.10	-0.08	0.16**	0.15**	0.004	0.18**	1
	19	Satiety responsiveness T2	2.67 (0.65)	-0.17**	-0.07	0.18**	0.12*	-0.17**	0.19***	0.08	0.44***	0.29***	-0.16**	0.1	-0.28***	-0.17**	0.21***	0.23***	-0.48***	0.41***	0.29***	1
	20	Unhealthy eating habits T2	2.40 (0.78)	-0.14*	-0.01	0.11*	0.03	-0.22***	0.22***	0.35***	0.51***	-0.05	0.1	0.42***	-0.26***	-0.17**	0.24***	0.22***	-0.58***	0.42***	0.21***	0.62***	1
	21	Food responsiveness T2	2.44 (0.56)	0.05	0.01	-0.02	0.03	0.24***	-0.001	0.11*	-0.08	-0.19***	0.47***	0.18***	-0.03	-0.15**	0.15**	0.09	0.25***	-0.07	0.24***	-0.12*	-0.01	1
	22	Emotional eating T2	1.89 (0.51)	-0.11*	-0.09	0.15**	0.19***	-0.02	0.13*	0.18***	0.15**	0.05	0.22***	0.38***	-0.21***	-0.14*	0.33***	0.18**	-0.15**	0.17**	0.37***	0.28***	0.32***	0.35***	1
	23	Coparenting support T3	3.89 (1.01)	0.44***	0.27***	-0.30***	-0.18**	0.05	-0.12*	-0.09	-0.12*	-0.10	-0.09	-0.12*	0.50***	0.41***	-0.31***	-0.24***	0.03	-0.13*	0.03	-0.11*	-0.11	0.02	-0.08	1
	24	Coparenting agreement T3	3.35 (0.61)	0.30***	0.30***	-0.28***	-0.16**	0.01	-0.15**	-0.18***	-0.17**	-0.15**	0.03	-0.02	0.35***	0.39***	-0.34***	-0.27***	0.06	-0.18**	-0.05	-0.14**	-0.14**	0.01	-0.09	0.49***	1
	25	Coparenting undermining T3	2.15 (1.11)	-0.24***	-0.19***	0.38***	0.17**	0.02	0.18***	0.16**	0.21***	0.13*	0.07	0.06	-0.33***	-0.35***	0.48***	0.30***	-0.10	0.17**	0.05	0.17**	0.14**	0.02	0.13*	-0.42***	-0.56***	1
	26	Good cop-bad cop T3	1.86 (1.20)	-0.10	-0.13*	0.18***	0.39***	-0.01	0.17**	0.06	0.17**	0.13*	0.02	0.11*	-0.16**	-0.25***	0.30***	0.51***	-0.08	0.12*	0.05	0.13*	0.13*	-0.06	0.08	-0.26***	-0.31***	0.40***	1
	27	Initiative eating T3	3.64 (0.59)	0.13*	0.04	-0.13*	0.002	0.37***	-0.07	0.11*	-0.11*	-0.30***	0.13*	-0.09	0.06	0.08	-0.17**	-0.10	0.55***	-0.19***	-0.02	-0.34***	-0.36***	0.20***	-0.13*	0.15***	0.08	-0.15**	-0.09	1
	28	Food fussiness T3	2.82 (0.61)	-0.18***	-0.11*	0.24***	0.06	-0.16**	0.44***	0.08	0.29***	0.27***	-0.03	0.08	-0.27***	-0.19***	0.19***	0.20***	-0.17**	0.55***	0.16**	0.29***	0.31***	-0.03	0.07	-0.22***	-0.26***	0.25***	0.21***	-0.21***	1
	29	Exogenous eating T3	2.83 (0.52)	-0.03	-0.06	0.11*	0.12*	-0.01	0.11	0.37***	0.21***	0.09	0.09	0.20***	-0.10	-0.03	0.11*	0.25***	-0.03	0.12*	0.41***	0.18**	0.16**	0.11	0.21***	-0.03	-0.04	0.12*	0.14*	0.07	0.26***	1
	30	Satiety responsiveness T3	2.64 (0.60)	-0.14*	-0.11*	0.12*	0.07	-0.18**	0.21***	0.08	0.42***	0.34***	-0.17**	0.06	-0.15**	-0.03	0.15**	0.18***	-0.33***	0.24***	0.17**	0.56***	0.38***	-0.17**	0.09	-0.15**	-0.21***	0.20***	0.24***	0.23***	-0.38***	0.49***	1
	31	Unhealthy eating habits T3	2.28 (0.69)	-0.11	-0.06	0.19***	0.08	-0.19***	0.15**	0.03	0.25***	0.43***	-0.04	0.14*	-0.14**	0.13*	0.19***	0.17**	-0.38***	0.28***	0.14**	0.38***	0.57***	-0.12*	0.16**	-0.19***	-0.20***	0.26***	0.17**	-0.55***	0.35***	0.16**	0.50***	1
	32	Food responsiveness T3	2.40 (0.52)	0.01	-0.02	0.08	0.09	0.12*	0.05	0.20***	0.04	-0.08	0.38***	0.18***	-0.11*	-0.11*	0.18***	0.12*	0.15**	0.01	0.28***	-0.03	-0.03	0.46***	0.22***	-0.13*	-0.11*	0.23***	0.07	0.25***	0.12*	0.35***	-0.09	0.02	1
	33	Emotional eating T3	1.86 (0.53)	-0.08	-0.02	0.13*	0.15**	0.02	0.03	0.23***	0.12*	-0.02	0.17**	0.32**	-0.13*	-0.07	0.17**	0.14**	-0.12*	0.06	0.22***	0.19***	0.12*	0.09	0.36***	-0.19***	-0.15**	0.31***	0.18**	-0.17**	0.13*	0.34***	0.20***	0.29***	0.40***	1

## Sheet: Sheet2
Table S2 Descriptive statistics and correlation coefficients between caregivers’ feeding behaviors and preschool children’s eating behaviors
		Variable	M（SD）	1	2	3	4	5	6	7	8	9	10	11	12	13	14	15	16	17	18	19	20	21	22	23	24	25	26	27	28	29	30	31	32	33	34	35	36	37	38	39
	1	Supervised feeding T1	4.11 (0.72)	1
	2	Behavior-restricted feeding T1	4.11 (0.55)	0.36***	1
	3	Encourage healthy eating T1	4.08 (0.44)	0.24***	0.35***	1
	4	Content-restricted feeding T1	3.51(0.71)	0.52***	0.28***	0.22***	1
	5	Regard food as rewards T1	3.34 (0.73)	-0.03	0.05	0.15**	-0.07	1
	6	Forced feeding T1	3.23 (0.76)	0.17**	0.09	0.11*	0.03	0.31***	1
	7	Initiative eating T1	3.38 (0.53)	0.06	0.08	0.13*	0.18**	-0.02	-0.31***	1
	8	Food fussiness T1	3.04 (0.60)	-0.08	-0.08	-0.22***	-0.14**	0.13*	0.22***	-0.16**	1
	9	Exogenous eating T1	2.98 (0.56)	0.06	0.01	0.04	-0.003	0.11*	0.13*	0.08	0.13*	1
	10	Satiety responsiveness T1	2.67 (0.59)	-0.08	-0.14**	-0.17**	-0.23***	0.14**	0.39***	-0.31***	0.42***	0.27***	1
	11	Unhealthy eating habits T1	2.60 (0.74)	-0.01	-0.19***	-0.17**	-0.23***	0.14**	0.47***	-0.48***	0.33***	0.08	0.57***	1
	12	Food responsiveness T1	2.49 (0.54)	0.04	-0.04	-0.07	0.11*	0.11*	-0.01	0.37***	-0.07	0.14**	-0.09	-0.16**	1
	13	Emotional eating T1	2.06 (0.54)	-0.15**	-0.08	-0.19***	-0.10	0.14**	0.23***	-0.003	0.15**	0.31***	0.29***	0.17**	0.33***	1
	14	Supervised feeding T2	4.07 (0.71)	0.29***	0.25***	0.24***	0.29***	-0.08	0.02	0.1	-0.22***	-0.05	-0.16**	-0.17**	0.01	-0.05	1
	15	Behavior-restricted feeding T2	4.17 (0.56)	0.12*	0.29***	0.22***	0.15**	0.02	0.01	0.08	-0.16**	-0.01	-0.12*	-0.10	-0.02	-0.08	0.12*	1
	16	Encourage healthy eating T2	4.05 (0.53)	0.18***	0.23***	0.44***	0.19***	-0.01	0.03	0.08	-0.18**	0.05	-0.14**	-0.14*	-0.04	-0.13*	0.50***	0.53***	1
	17	Content-restricted feeding T2	3.65 (0.69)	0.24***	0.21***	0.28***	0.31***	-0.06	0.04	0.03	-0.14**	0.06	-0.11*	-0.12*	0.03	0	0.60***	0.43***	0.38***	1
	18	Regard food as rewards T2	3.41 (0.76)	-0.01	-0.003	0.08	-0.09	0.39***	0.17**	-0.03	0.1	0.09	0.09	0.09	0.03	0.06	0.02	0.14**	0.18***	0.03	1
	19	Forced feeding T2	3.11 (0.78)	0.08	0.04	0.04	-0.01	0.16**	0.46***	-0.15**	0.12*	0.05	0.26***	0.28***	-0.01	0.16**	0.05	-0.08	-0.001	0.04	0.32***	1
	20	Initiative eating T2	3.52 (0.62)	0.1	0.07	0.06	0.13*	-0.05	-0.15**	0.39***	-0.14**	0.09	-0.22***	-0.31***	0.20***	-0.04	0.24***	0.26***	0.21***	0.20***	0.003	-0.31***	1
	21	Food fussiness T2	2.88 (0.69)	-0.14**	-0.07	-0.18***	-0.15**	0.09	0.1	-0.09	0.51***	-0.002	0.26***	0.24***	-0.07	0.09	-0.26***	-0.19***	-0.27***	-0.17**	0.09	0.13*	0.25***	1
	22	Exogenous eating T2	2.88 (0.54)	0.03	-0.001	0.003	-0.03	0.11*	0.14**	-0.02	0.13*	0.37***	0.19***	0.11*	0.11*	0.25***	-0.10	-0.10	-0.08	0.02	0.12*	0.23***	0.004	0.18**	1
	23	Satiety responsiveness T2	2.67 (0.65)	-0.08	-0.04	-0.08	-0.14**	0.12*	0.20***	-0.17**	0.19***	0.08	0.44***	0.29***	-0.16**	0.1	-0.26***	-0.24***	-0.24***	-0.19***	0.16**	0.38***	-0.48***	0.41***	0.29***	1
	24	Unhealthy eating habits T2	2.40 (0.78)	-0.05	-0.12*	-0.13*	-0.19***	0.15**	0.11*	-0.22***	0.22***	0.05	0.35***	0.51***	-0.05	0.1	-0.29***	-0.30***	-0.28***	-0.24***	0.13*	0.44***	-0.58***	0.42***	0.21***	0.62***	1
	25	Food responsiveness T2	2.44 (0.56)	0.06	-0.02	-0.05	0.04	0.08	-0.10	0.24***	-0.001	0.11*	-0.08	-0.19***	0.47***	0.18***	-0.07	-0.07	-0.08	0.01	0.002	-0.08	0.25***	-0.07	0.24***	-0.12*	-0.01	1
	26	Emotional eating T2	1.89 (0.51)	-0.04	-0.07	-0.08	-0.02	0.12*	0.11*	-0.02	0.13*	0.18***	0.15**	0.05	0.22***	0.38***	-0.21***	-0.29***	-0.32***	-0.06	0.09	0.30***	-0.15**	0.17**	0.37***	0.28***	0.32***	0.35***	1
	27	Supervised feeding T3	4.02 (0.79)	0.27***	0.23***	0.16**	0.31***	-0.06	-0.004	0.18**	-0.11*	0.01	-0.09	-0.07	0.05	-0.09	0.47***	0.33***	0.29***	0.31***	-0.005	0.07	0.13*	-0.07	-0.01	-0.06	-0.13*	-0.06	-0.11*	1
	28	Behavior-restricted feeding T3	4.13 (0.59)	0.16**	0.39***	0.16**	0.13*	-0.04	-0.01	0.08	-0.08	-0.04	-0.05	-0.03	-0.10	-0.13*	0.38***	0.44***	0.26***	0.23***	0.03	0.05	0.08	-0.04	-0.09	-0.12*	-0.12*	-0.12*	-0.15**	0.51***	1
	29	Encourage healthy eating T3	4.05 (0.50)	0.09	0.22***	0.37***	0.17**	0.04	-0.01	0.07	-0.07	-0.04	-0.07	-0.05	-0.13*	-0.11*	0.38***	0.32***	0.44***	0.30***	0.09	0.05	0.07	-0.09	-0.02	-0.08	-0.16**	-0.17**	-0.18***	0.48***	0.48***	1
	30	Content-restricted feeding T3	3.57 (0.69)	0.24***	0.26***	0.16**	0.32***	-0.06	0.01	0.05	-0.08	-0.02	-0.09	-0.05	0.03	-0.06	0.35***	0.27***	0.21***	0.42***	0	0.08	0.15**	-0.05	0.12*	-0.10	-0.18***	0.01	-0.11*	0.56***	0.39***	0.41***	1
	31	Regard food as rewards T3	3.17 (0.77)	0.09	0.22***	0.37***	0.17**	0.04	-0.01	0.07	-0.07	-0.04	-0.07	-0.05	-0.13*	-0.11*	0.38***	0.32***	0.44***	0.30***	0.09	0.05	0.07	-0.09	-0.02	-0.08	-0.16**	-0.17**	-0.18***	-0.05	0.04	0.09	-0.03	1
	32	Forced feeding T3	2.86 (0.78)	-0.01	0.04	0.03	-0.06	0.21***	0.44***	-0.16**	0.12*	0.06	0.28***	0.35***	-0.06	0.14*	-0.01	-0.06	-0.02	-0.02	0.29***	0.52***	-0.29***	0.21***	0.18**	0.42***	0.40***	-0.12*	0.17**	0.03	-0.03	0.02	-0.02	0.47***	1
	33	Initiative eating T3	3.64 (0.59)	0.06	0.06	0.1	0.07	-0.02	-0.18***	0.37***	-0.07	0.11*	-0.11*	-0.30***	0.13*	-0.09	0.14*	0.18***	0.14**	0.11*	-0.09	-0.25***	0.55***	-0.19***	-0.02	-0.34***	-0.36***	0.20***	-0.13*	0.22***	0.26***	0.25***	0.15**	-0.08	-0.41***	1
	34	Food fussiness T3	2.82 (0.61)	-0.15**	-0.14*	-0.17***	-0.16**	0.08	0.11*	-0.16**	0.44***	0.08	0.29***	0.27***	-0.03	0.08	-0.24***	-0.11*	-0.20***	-0.13*	0.16**	0.16**	-0.17**	0.55***	0.16**	0.29***	0.31***	-0.03	0.07	-0.08	-0.10	-0.16**	-0.05	0.27***	0.24***	-0.21***	1
	35	Exogenous eating T3	2.83 (0.52)	0.03	0.04	0.004	0.01	0.13*	0.14**	-0.01	0.11	0.37***	0.21***	0.09	0.09	0.20***	-0.06	-0.01	-0.05	0.03	0.08	0.22***	-0.03	0.12*	0.41***	0.18**	0.16**	0.11	0.21***	0.07	-0.02	0.02	0.12*	0.24***	0.23***	0.07	0.26***	1
	36	Satiety responsiveness T3	2.64 (0.60)	-0.08	-0.07	-0.10	-0.14*	-0.03	0.18***	-0.18**	0.21***	0.08	0.42***	0.34***	-0.17**	0.06	-0.18***	-0.15**	-0.18***	-0.13*	0.12*	0.29***	-0.33***	0.24***	0.17**	0.56***	0.38***	-0.17**	0.09	-0.13*	-0.16**	-0.14*	-0.10	0.30***	0.47***	-0.38***	0.49***	0.23***	1
	37	Unhealthy eating habits T3	2.28 (0.69)	-0.15**	-0.15**	-0.10	-0.16**	0.12*	0.28***	-0.19***	0.15**	0.03	0.25***	0.43***	-0.04	0.14*	-0.17**	-0.21***	-0.17**	-0.18***	0.15**	0.28***	-0.38***	0.28***	0.14*	0.38***	0.57***	-0.12*	0.16**	-0.24***	-0.30***	-0.23***	-0.18***	0.26***	0.53***	-0.55***	0.35***	0.16**	0.50***	1
	38	Food responsiveness T3	2.40 (0.52)	0.06	0.001	0.01	0.04	0.09	0.02	0.12*	0.05	0.20***	0.04	-0.08	0.38***	0.18***	-0.07	-0.004	-0.03	-0.03	0.06	0.05	0.15**	0.01	0.28***	-0.03	-0.03	0.46***	0.22***	-0.06	-0.10	-0.15**	0.01	0.15**	0.01	0.25***	0.12*	0.35***	-0.09	0.02	1
	39	Emotional eating T3	1.86 (0.53)	0.02	-0.08	-0.004	0.001	0.04	0.06	0.02	0.03	0.23***	0.12*	-0.02	0.17**	0.32***	-0.15**	-0.15**	-0.11	-0.05	0.04	0.12*	-0.12*	0.06	0.22***	0.19***	0.12*	0.09	0.36***	-0.21***	-0.32***	-0.30***	-0.11*	0.14*	0.20***	-0.17**	0.13*	0.34***	0.20***	0.29***	0.40***	1

## Sheet: Sheet3
Table 2 Descriptive statistics and correlation coefficients between parent-grandparent coparenting and caregivers’ feeding behaviors
		Variable	M（SD）	1	2	3	4	5	6	7	8	9	10	11	12	13	14	15	16	17	18	19	20	21	22	23	24	25	26	27	28	29	30
	1	Coparenting support T1	3.95 (1.05)	1
	2	Coparenting agreement T1	3.38 (0.68)	0.54***	1
	3	Coparenting undermining T1	1.95 (1.01)	-0.51***	-0.47***	1
	4	Good cop-bad cop T1	1.76 (1.11)	-0.25***	-0.33***	0.42***	1
	5	Supervised feeding T1	4.11 (0.72)	0.1	0.11*	-0.03	-0.06	1
	6	Behavior-restricted feeding T1	4.11 (0.55)	0.14**	0.12*	-0.12*	-0.12*	0.36***	1
	7	Encourage healthy eating T1	4.08 (0.44)	0.29***	0.18**	-0.11*	-0.06	0.24***	0.35***	1
	8	Content-restricted feeding T1	3.51 (0.71)	0.14*	0.03	0.01	0.01	0.52***	0.28***	0.22***	1
	9	Regard food as rewards T1	3.34 (0.73)	0.11	0.07	0.08	0.01	-0.03	0.05	0.15**	-0.07	1
	10	Forced feeding T1	3.23 (0.76)	-0.07	-0.01	0.18***	0.07	0.17**	0.09	0.11*	0.03	0.31***	1
	11	Coparenting support T2	3.99 (1.06)	0.47***	0.24***	-0.31***	-0.17**	0.12*	0.12*	0.26***	0.15*	0.03	-0.003	1
	12	Coparenting agreement T2	3.40 (0.64)	0.24***	0.22***	-0.27***	-0.17**	0.02	0.16**	0.13*	0.05	-0.05	-0.02	0.51***	1
	13	Coparenting undermining T2	2.04 (1.03)	-0.21***	-0.13*	0.39***	0.22***	0.03	-0.09	-0.02	0.02	0.12*	0.08	-0.39***	-0.54***	1
	14	Good cop-bad cop T2	1.84 (1.15)	-0.15**	-0.15**	0.26***	0.41***	-0.05	-0.11*	-0.04	-0.01	0.04	0.08	-0.27***	-0.39***	0.45***	1
	15	Supervised feeding T2	4.07 (0.71)	0.16**	0.02	0.01	0.02	0.27***	0.19***	0.22***	0.26***	-0.10	0.04	0.30***	0.23***	-0.13*	-0.04	1
	16	Behavior-restricted feeding T2	4.17 (0.56)	0.11*	-0.01	-0.08	-0.01	0.09	0.23***	0.22***	0.14*	0.03	0.02	0.26***	0.17**	-0.24***	-0.10	0.49***	1
	17	Encourage healthy eating T2	4.05 (0.53)	0.22***	0.12*	-0.13*	-0.11*	0.16**	0.21***	0.44**	0.18***	0.02	0.05	0.38***	0.24***	-0.19***	-0.12*	0.47***	0.55***	1
	18	Content-restricted feeding T2	3.65 (0.69)	0.17**	0.05	-0.04	0.02	0.24***	0.18***	0.27***	0.29***	-0.06	0.03	0.34***	0.18***	-0.04	0.05	0.62***	0.41***	0.38***	1
	19	Regard food as rewards T2	3.41 (0.76)	0.05	0.02	0.09	0	-0.01	-0.003	0.08	-0.09	0.39***	0.17**	0.12*	-0.003	0.09	-0.01	0.02	0.14**	0.18***	0.03	1
	20	Forced feeding T2	3.11 (0.78)	-0.06	-0.05	0.16**	0.09	0.08	0.04	0.04	-0.01	0.16**	0.46***	-0.06	-0.09	0.27***	0.22***	0.05	-0.08	-0.001	0.04	0.32***	1
	21	Coparenting support T3	3.89 (1.01)	0.44***	0.27***	-0.30***	-0.18**	0.05	0.13*	0.17**	0.01	0.05	-0.002	0.50***	0.41***	-0.31***	-0.24***	0.16**	0.11*	0.20***	0.16**	0.04	-0.04	1
	22	Coparenting agreement T3	3.35 (0.61)	0.30***	0.30***	-0.28***	-0.16**	0.07	0.08	0.1	0.05	-0.03	-0.07	0.35***	0.39***	-0.34***	-0.27***	0.14**	0.1	0.1	0.1	-0.11*	-0.19***	0.49***	1
	23	Coparenting undermining T3	2.15 (1.11)	-0.24***	-0.19***	0.38***	0.17**	0.06	-0.10	-0.05	-0.02	0.09	0.13*	-0.33***	-0.35***	0.47***	0.30***	-0.08	-0.12*	-0.08	-0.07	0.09	0.22***	-0.42***	-0.56***	1
	24	Good cop-bad cop T3	1.86 (1.20)	-0.10	-0.13*	0.18***	0.39***	0.03	-0.10	-0.07	0.002	0.04	0.13*	-0.16**	-0.25***	0.30***	0.51***	-0.02	-0.14*	-0.13*	0.02	0.03	0.22***	-0.26***	-0.31***	0.40***	1
	25	Supervised feeding T3	4.02 (0.79)	0.14**	0.03	-0.11*	-0.08	0.27***	0.23***	0.16**	0.31***	-0.06	-0.004	0.13*	0.05	-0.11*	-0.02	0.47***	0.33***	0.29***	0.31***	-0.01	0.07	0.17**	0.13*	-0.18***	-0.10	1
	26	Behavior-restricted feeding T3	4.13 (0.59)	0.13*	0.05	-0.12*	-0.11	0.16**	0.39***	0.16**	0.13*	-0.04	-0.01	0.09	0.16**	-0.09	-0.10	0.38***	0.44***	0.26***	0.23***	0.03	0.05	0.16**	0.04	-0.15**	-0.12	0.51***	1
	27	Encourage healthy eating T3	4.05 (0.50)	0.18***	0.05	-0.07	-0.03	0.09	0.22***	0.37***	0.17**	0.04	-0.01	0.26***	0.20***	-0.15**	-0.07	0.38***	0.32***	0.44***	0.30***	0.09	0.05	0.13*	-0.23***	-0.08	0.02	0.48***	0.48***	1
	28	Content-restricted feeding T3	3.57 (0.69)	0.12*	0.05	-0.06	-0.03	0.24***	0.26***	0.16**	0.32***	-0.06	0.01	0.13*	0.08	-0.04	0.08	0.35***	0.27***	0.21***	0.42***	0	0.08	0.13*	0.07	-0.16**	-0.004	0.56***	0.39***	0.41***	1
	29	Regard food as rewards T3	3.17 (0.77)	-0.05	-0.03	0.18***	0.06	-0.06	-0.01	0.15**	-0.12*	0.30***	0.25***	-0.11*	-0.09	0.13*	0.03	-0.12*	-0.10	-0.01	-0.07	0.29***	0.25***	-0.04	-0.16**	0.22***	0.12*	-0.05	0.04	0.09	-0.03	1
	30	Forced feeding T3	2.86 (0.78)	-0.11*	-0.03	0.14**	0.02	-0.01	0.04	0.03	-0.06	0.21***	0.44***	-0.06	0.001	0.13*	0.11*	-0.01	-0.06	-0.02	-0.02	0.29***	0.52***	-0.05	-0.13*	0.22***	0.14**	0.03	-0.03	0.02	-0.02	0.47***	1
